# Supplementary material for: Dietary Strategies by Foods with Antioxidant Effect on Nutritional Management of Dyslipidemias: A Systematic Review
Source: Antioxidants (Basel). 2021 Feb 3;10(2):225. doi: 10.3390/antiox10020225 (PMC7913156; doi:10.3390/antiox10020225)
Supplement: Supplementary file 1 [file antioxidants-10-00225-s001.zip]

Archive with 9 entries (6 files):
- Supplementary files/
- Supplementary files/.DS_Store
- __MACOSX/
- __MACOSX/Supplementary files/
- __MACOSX/Supplementary files/._.DS_Store
- Supplementary files/Figure S1.pdf
- __MACOSX/Supplementary files/._Figure S1.pdf
- Supplementary files/Table S1.docx
- __MACOSX/Supplementary files/._Table S1.docx
